# Supplementary material for: Vibrational and Electronic Spectroscopy of 2-Cyanoindene Cations
Source: ACS Earth Space Chem. 2024 Dec 16;9(1):134–45. doi: 10.1021/acsearthspacechem.4c00270 (PMC11744931; doi:10.1021/acsearthspacechem.4c00270)
Supplement: Supplementary file 2 — sp4c00270_si_002.zip [file sp4c00270_si_002.zip]

Archive with 1,225 entries (1,224 files):
- 2_cyanoindene_cation_anharmonic_data/
- 2_cyanoindene_cation_anharmonic_data/3484.78_0.0363516
- 2_cyanoindene_cation_anharmonic_data/4390.49_0.0113221
- 2_cyanoindene_cation_anharmonic_data/3657.14_0.0127916
- 2_cyanoindene_cation_anharmonic_data/586.379_0.000334647
- 2_cyanoindene_cation_anharmonic_data/1319.81_0.0375648
- 2_cyanoindene_cation_anharmonic_data/3650.23_0.00317229
- 2_cyanoindene_cation_anharmonic_data/3707.57_0.0193647
- 2_cyanoindene_cation_anharmonic_data/1717.99_0.00470489
- 2_cyanoindene_cation_anharmonic_data/1619.95_0.000939417
- 2_cyanoindene_cation_anharmonic_data/2475.24_0.148788
- 2_cyanoindene_cation_anharmonic_data/2585.85_0.0446532
- 2_cyanoindene_cation_anharmonic_data/4090.19_0.000410070
- 2_cyanoindene_cation_anharmonic_data/1138.15_0.00109040
- 2_cyanoindene_cation_anharmonic_data/2019.02_0.000535075
- 2_cyanoindene_cation_anharmonic_data/4227.42_3.10000e-06
- 2_cyanoindene_cation_anharmonic_data/2203.81_0.00123292
- 2_cyanoindene_cation_anharmonic_data/2240.14_3.02175
- 2_cyanoindene_cation_anharmonic_data/1840.98_1.00600e-05
- 2_cyanoindene_cation_anharmonic_data/2521.35_0.00254225
- 2_cyanoindene_cation_anharmonic_data/2583.54_7.12100e-05
- 2_cyanoindene_cation_anharmonic_data/531.523_0.0333627
- 2_cyanoindene_cation_anharmonic_data/2616.42_0.614149
- 2_cyanoindene_cation_anharmonic_data/1693.35_0.00620178
- 2_cyanoindene_cation_anharmonic_data/959.797_0.115907
- 2_cyanoindene_cation_anharmonic_data/1506.71_0.309050
- 2_cyanoindene_cation_anharmonic_data/3291.60_0.00622523
- 2_cyanoindene_cation_anharmonic_data/2269.24_0.0122199
- 2_cyanoindene_cation_anharmonic_data/1787.26_0.00882227
- 2_cyanoindene_cation_anharmonic_data/4286.37_0.00119055
- 2_cyanoindene_cation_anharmonic_data/2672.25_0.00534813
- 2_cyanoindene_cation_anharmonic_data/1972.56_0.000611060
- 2_cyanoindene_cation_anharmonic_data/2065.53_0.00354679
- 2_cyanoindene_cation_anharmonic_data/1360.13_0.00326267
- 2_cyanoindene_cation_anharmonic_data/3645.72_0.00966412
- 2_cyanoindene_cation_anharmonic_data/4055.18_0.186645
- 2_cyanoindene_cation_anharmonic_data/4556.46_0.0308473
- 2_cyanoindene_cation_anharmonic_data/3873.55_0.110182
- 2_cyanoindene_cation_anharmonic_data/4304.73_0.133137
- 2_cyanoindene_cation_anharmonic_data/4076.58_0.0145047
- 2_cyanoindene_cation_anharmonic_data/4409.63_0.00600789
- 2_cyanoindene_cation_anharmonic_data/2372.68_1.08075
- 2_cyanoindene_cation_anharmonic_data/2302.79_0.384157
- 2_cyanoindene_cation_anharmonic_data/1729.18_0.0546204
- 2_cyanoindene_cation_anharmonic_data/2867.09_0.370169
- 2_cyanoindene_cation_anharmonic_data/537.824_0.000702529
- 2_cyanoindene_cation_anharmonic_data/2299.83_0.521020
- 2_cyanoindene_cation_anharmonic_data/501.626_0.0575452
- 2_cyanoindene_cation_anharmonic_data/480.697_0.00586870
- 2_cyanoindene_cation_anharmonic_data/1728.25_0.0152709
- 2_cyanoindene_cation_anharmonic_data/944.845_0.253127
- 2_cyanoindene_cation_anharmonic_data/2291.54_0.419862
- 2_cyanoindene_cation_anharmonic_data/1705.41_0.0179223
- 2_cyanoindene_cation_anharmonic_data/875.646_2.19808
- 2_cyanoindene_cation_anharmonic_data/4528.93_0.0563460
- 2_cyanoindene_cation_anharmonic_data/1376.70_2.84025
- 2_cyanoindene_cation_anharmonic_data/353.914_0.000128193
- 2_cyanoindene_cation_anharmonic_data/4224.28_0.00166858
- 2_cyanoindene_cation_anharmonic_data/1849.94_2.27100e-05
- 2_cyanoindene_cation_anharmonic_data/1932.62_0.407329
- 2_cyanoindene_cation_anharmonic_data/1223.81_0.00135015
- 2_cyanoindene_cation_anharmonic_data/1874.02_0.00351048
- 2_cyanoindene_cation_anharmonic_data/2413.12_0.313823
- 2_cyanoindene_cation_anharmonic_data/2082.31_0.240922
- 2_cyanoindene_cation_anharmonic_data/1144.14_2.21487
- 2_cyanoindene_cation_anharmonic_data/3333.11_0.000230540
- 2_cyanoindene_cation_anharmonic_data/996.264_0.0102220
- 2_cyanoindene_cation_anharmonic_data/871.618_5.04896
- 2_cyanoindene_cation_anharmonic_data/2207.06_0.00276940
- 2_cyanoindene_cation_anharmonic_data/1935.97_0.00163837
- 2_cyanoindene_cation_anharmonic_data/1827.85_1.00833
- 2_cyanoindene_cation_anharmonic_data/1522.15_0.238803
- 2_cyanoindene_cation_anharmonic_data/3380.00_0.0121730
- 2_cyanoindene_cation_anharmonic_data/2522.56_0.363315
- 2_cyanoindene_cation_anharmonic_data/1737.47_0.335893
- 2_cyanoindene_cation_anharmonic_data/4344.71_0.0360444
- 2_cyanoindene_cation_anharmonic_data/1858.72_0.230646
- 2_cyanoindene_cation_anharmonic_data/4467.32_0.00899957
- 2_cyanoindene_cation_anharmonic_data/2100.27_0.00117521
- 2_cyanoindene_cation_anharmonic_data/650.285_0.123249
- 2_cyanoindene_cation_anharmonic_data/4396.17_0.0708237
- 2_cyanoindene_cation_anharmonic_data/5313.74_0.00362232
- 2_cyanoindene_cation_anharmonic_data/3989.28_0.00615418
- 2_cyanoindene_cation_anharmonic_data/4191.17_0.0124723
- 2_cyanoindene_cation_anharmonic_data/1249.09_0.00139384
- 2_cyanoindene_cation_anharmonic_data/2365.99_0.00549676
- 2_cyanoindene_cation_anharmonic_data/911.681_0.0157563
- 2_cyanoindene_cation_anharmonic_data/1389.82_0.000277835
- 2_cyanoindene_cation_anharmonic_data/2644.91_0.370147
- 2_cyanoindene_cation_anharmonic_data/1416.08_0.000198518
- 2_cyanoindene_cation_anharmonic_data/1157.70_0.389062
- 2_cyanoindene_cation_anharmonic_data/976.523_5.26998
- 2_cyanoindene_cation_anharmonic_data/2741.73_0.0916143
- 2_cyanoindene_cation_anharmonic_data/2480.06_0.00221458
- 2_cyanoindene_cation_anharmonic_data/2125.22_0.00325696
- 2_cyanoindene_cation_anharmonic_data/6007.79_3.93200e-05
- 2_cyanoindene_cation_anharmonic_data/1569.19_0.00738541
- 2_cyanoindene_cation_anharmonic_data/2678.62_0.485960
- 2_cyanoindene_cation_anharmonic_data/2305.76_0.323763
- 2_cyanoindene_cation_anharmonic_data/2506.59_0.115988
- 2_cyanoindene_cation_anharmonic_data/1236.56_0.753280
- 2_cyanoindene_cation_anharmonic_data/1002.44_10.2954
- 2_cyanoindene_cation_anharmonic_data/1173.11_10.5815
- 2_cyanoindene_cation_anharmonic_data/2406.31_0.732476
- 2_cyanoindene_cation_anharmonic_data/4206.50_8.00000e-08
- 2_cyanoindene_cation_anharmonic_data/1533.95_0.304759
- 2_cyanoindene_cation_anharmonic_data/2600.03_0.219900
- 2_cyanoindene_cation_anharmonic_data/338.897_1.09855
- 2_cyanoindene_cation_anharmonic_data/997.723_16.9012
- 2_cyanoindene_cation_anharmonic_data/1269.79_0.134860
- 2_cyanoindene_cation_anharmonic_data/2027.03_0.0747680
- 2_cyanoindene_cation_anharmonic_data/3335.47_0.0115394
- 2_cyanoindene_cation_anharmonic_data/1524.21_0.000203462
- 2_cyanoindene_cation_anharmonic_data/1347.24_0.00127546
- 2_cyanoindene_cation_anharmonic_data/2200.77_18.3004
- 2_cyanoindene_cation_anharmonic_data/2555.88_0.147130
- 2_cyanoindene_cation_anharmonic_data/1495.33_0.000485561
- 2_cyanoindene_cation_anharmonic_data/4438.25_0.108442
- 2_cyanoindene_cation_anharmonic_data/2737.37_0.00470531
- 2_cyanoindene_cation_anharmonic_data/2266.36_0.0709338
- 2_cyanoindene_cation_anharmonic_data/1212.04_0.00434554
- 2_cyanoindene_cation_anharmonic_data/2995.73_2.87002
- 2_cyanoindene_cation_anharmonic_data/2062.02_0.0315788
- 2_cyanoindene_cation_anharmonic_data/1535.54_0.728599
- 2_cyanoindene_cation_anharmonic_data/3772.74_0.00386693
- 2_cyanoindene_cation_anharmonic_data/2896.78_0.390824
- 2_cyanoindene_cation_anharmonic_data/255.607_0.0130392
- 2_cyanoindene_cation_anharmonic_data/1239.77_0.565726
- 2_cyanoindene_cation_anharmonic_data/6187.35_9.25800e-05
- 2_cyanoindene_cation_anharmonic_data/4496.29_0.0909965
- 2_cyanoindene_cation_anharmonic_data/1539.99_0.302232
- 2_cyanoindene_cation_anharmonic_data/1508.54_0.00462449
- 2_cyanoindene_cation_anharmonic_data/3482.79_2.36000e-06
- 2_cyanoindene_cation_anharmonic_data/2332.90_0.148102
- 2_cyanoindene_cation_anharmonic_data/2140.35_0.00643951
- 2_cyanoindene_cation_anharmonic_data/1906.20_0.0655881
- 2_cyanoindene_cation_anharmonic_data/4274.01_0.00619062
- 2_cyanoindene_cation_anharmonic_data/3767.86_0.00142018
- 2_cyanoindene_cation_anharmonic_data/1215.47_0.272349
- 2_cyanoindene_cation_anharmonic_data/3796.70_0.00484669
- 2_cyanoindene_cation_anharmonic_data/2348.59_0.00370603
- 2_cyanoindene_cation_anharmonic_data/2256.52_0.00368274
- 2_cyanoindene_cation_anharmonic_data/1871.12_0.0133662
- 2_cyanoindene_cation_anharmonic_data/3596.37_0.00364773
- 2_cyanoindene_cation_anharmonic_data/447.686_0.0426477
- 2_cyanoindene_cation_anharmonic_data/2274.87_0.00113019
- 2_cyanoindene_cation_anharmonic_data/6148.28_0.0346996
- 2_cyanoindene_cation_anharmonic_data/1272.93_0.362037
- 2_cyanoindene_cation_anharmonic_data/1657.85_0.0113114
- 2_cyanoindene_cation_anharmonic_data/2033.70_0.0761065
- 2_cyanoindene_cation_anharmonic_data/2539.41_0.554845
- 2_cyanoindene_cation_anharmonic_data/1619.01_0.00790848
- 2_cyanoindene_cation_anharmonic_data/1990.42_0.438758
- 2_cyanoindene_cation_anharmonic_data/2845.78_1.14062
- 2_cyanoindene_cation_anharmonic_data/1330.19_0.359331
- 2_cyanoindene_cation_anharmonic_data/1872.60_0.00272301
- 2_cyanoindene_cation_anharmonic_data/6040.27_0.000639200
- 2_cyanoindene_cation_anharmonic_data/3070.71_1.53042
- 2_cyanoindene_cation_anharmonic_data/3319.90_0.00146796
- 2_cyanoindene_cation_anharmonic_data/989.251_2.68138
- 2_cyanoindene_cation_anharmonic_data/2360.25_0.339025
- 2_cyanoindene_cation_anharmonic_data/2600.16_0.131636
- 2_cyanoindene_cation_anharmonic_data/3960.18_0.0117682
- 2_cyanoindene_cation_anharmonic_data/3709.18_0.00370273
- 2_cyanoindene_cation_anharmonic_data/4031.83_0.279315
- 2_cyanoindene_cation_anharmonic_data/2285.53_0.190179
- 2_cyanoindene_cation_anharmonic_data/4169.79_0.0410316
- 2_cyanoindene_cation_anharmonic_data/4694.69_0.148345
- 2_cyanoindene_cation_anharmonic_data/4446.81_0.0280381
- 2_cyanoindene_cation_anharmonic_data/2424.20_0.00324992
- 2_cyanoindene_cation_anharmonic_data/471.584_0.00135732
- 2_cyanoindene_cation_anharmonic_data/1937.40_0.0681873
- 2_cyanoindene_cation_anharmonic_data/4087.20_0.00978505
- 2_cyanoindene_cation_anharmonic_data/1763.10_0.0859042
- 2_cyanoindene_cation_anharmonic_data/3720.62_0.0837880
- 2_cyanoindene_cation_anharmonic_data/3612.10_0.000420640
- 2_cyanoindene_cation_anharmonic_data/1565.62_0.00431104
- 2_cyanoindene_cation_anharmonic_data/4596.09_0.0305350
- 2_cyanoindene_cation_anharmonic_data/3193.31_0.00143292
- 2_cyanoindene_cation_anharmonic_data/2943.95_0.654890
- 2_cyanoindene_cation_anharmonic_data/1839.14_0.0199493
- 2_cyanoindene_cation_anharmonic_data/4234.65_0.00175446
- 2_cyanoindene_cation_anharmonic_data/932.999_0.242016
- 2_cyanoindene_cation_anharmonic_data/1387.27_3.30817
- 2_cyanoindene_cation_anharmonic_data/3256.55_3.29296e-05
- 2_cyanoindene_cation_anharmonic_data/1511.69_0.00418370
- 2_cyanoindene_cation_anharmonic_data/2132.73_0.127691
- 2_cyanoindene_cation_anharmonic_data/1575.60_0.0102199
- 2_cyanoindene_cation_anharmonic_data/4511.02_0.00577522
- 2_cyanoindene_cation_anharmonic_data/3859.85_0.00819614
- 2_cyanoindene_cation_anharmonic_data/2845.13_0.0423465
- 2_cyanoindene_cation_anharmonic_data/1878.94_0.00872710
- 2_cyanoindene_cation_anharmonic_data/1444.50_1.59967
- 2_cyanoindene_cation_anharmonic_data/2340.78_0.0845980
- 2_cyanoindene_cation_anharmonic_data/1550.37_0.000984048
- 2_cyanoindene_cation_anharmonic_data/4096.15_0.00562200
- 2_cyanoindene_cation_anharmonic_data/2109.28_0.0832608
- 2_cyanoindene_cation_anharmonic_data/3936.21_0.131030
- 2_cyanoindene_cation_anharmonic_data/4345.31_0.0638448
- 2_cyanoindene_cation_anharmonic_data/1103.98_0.00165492
- 2_cyanoindene_cation_anharmonic_data/1551.18_0.00274334
- 2_cyanoindene_cation_anharmonic_data/1063.98_0.000223469
- 2_cyanoindene_cation_anharmonic_data/1544.51_0.0166762
- 2_cyanoindene_cation_anharmonic_data/1920.05_0.0736676
- 2_cyanoindene_cation_anharmonic_data/2953.20_0.0948711
- 2_cyanoindene_cation_anharmonic_data/4084.33_0.0734298
- 2_cyanoindene_cation_anharmonic_data/1947.38_0.00290178
- 2_cyanoindene_cation_anharmonic_data/1523.13_0.000715399
- 2_cyanoindene_cation_anharmonic_data/4430.58_0.0309908
- 2_cyanoindene_cation_anharmonic_data/6094.03_0.295451
- 2_cyanoindene_cation_anharmonic_data/1452.15_0.00180058
- 2_cyanoindene_cation_anharmonic_data/4630.27_0.00343587
- 2_cyanoindene_cation_anharmonic_data/1184.23_0.754381
- 2_cyanoindene_cation_anharmonic_data/1342.90_15.8046
- 2_cyanoindene_cation_anharmonic_data/2711.85_0.334091
- 2_cyanoindene_cation_anharmonic_data/4092.82_0.0815835
- 2_cyanoindene_cation_anharmonic_data/1345.89_12.3498
- 2_cyanoindene_cation_anharmonic_data/1789.60_0.0948058
- 2_cyanoindene_cation_anharmonic_data/2073.56_0.0209477
- 2_cyanoindene_cation_anharmonic_data/1802.94_0.0104720
- 2_cyanoindene_cation_anharmonic_data/3061.34_8.39324e-06
- 2_cyanoindene_cation_anharmonic_data/3516.79_0.00365109
- 2_cyanoindene_cation_anharmonic_data/2524.66_0.0302568
- 2_cyanoindene_cation_anharmonic_data/2217.55_0.0200479
- 2_cyanoindene_cation_anharmonic_data/1536.93_1.64705
- 2_cyanoindene_cation_anharmonic_data/4407.17_0.00188321
- 2_cyanoindene_cation_anharmonic_data/3090.61_1.24993
- 2_cyanoindene_cation_anharmonic_data/3353.90_0.109162
- 2_cyanoindene_cation_anharmonic_data/4107.12_0.0196655
- 2_cyanoindene_cation_anharmonic_data/2114.11_0.00187592
- 2_cyanoindene_cation_anharmonic_data/1787.14_0.00443514
- 2_cyanoindene_cation_anharmonic_data/4071.98_0.0968500
- 2_cyanoindene_cation_anharmonic_data/1317.75_4.03307
- 2_cyanoindene_cation_anharmonic_data/1222.05_0.00220939
- 2_cyanoindene_cation_anharmonic_data/2322.59_0.00213450
- 2_cyanoindene_cation_anharmonic_data/776.927_14.0965
- 2_cyanoindene_cation_anharmonic_data/1779.60_0.100258
- 2_cyanoindene_cation_anharmonic_data/1148.61_0.120525
- 2_cyanoindene_cation_anharmonic_data/1072.04_0.00432358
- 2_cyanoindene_cation_anharmonic_data/2374.03_0.00261800
- 2_cyanoindene_cation_anharmonic_data/2711.64_0.202127
- 2_cyanoindene_cation_anharmonic_data/1542.44_1.33492
- 2_cyanoindene_cation_anharmonic_data/3385.39_0.000955490
- 2_cyanoindene_cation_anharmonic_data/2684.99_0.0395253
- 2_cyanoindene_cation_anharmonic_data/1368.77_5.71722
- 2_cyanoindene_cation_anharmonic_data/3673.28_0.0140649
- 2_cyanoindene_cation_anharmonic_data/755.316_0.105048
- 2_cyanoindene_cation_anharmonic_data/4480.64_0.0105111
- 2_cyanoindene_cation_anharmonic_data/1052.81_0.0534831
- 2_cyanoindene_cation_anharmonic_data/3229.41_0.000357968
- 2_cyanoindene_cation_anharmonic_data/4303.83_0.0841999
- 2_cyanoindene_cation_anharmonic_data/1488.39_0.00323234
- 2_cyanoindene_cation_anharmonic_data/1609.02_47.4188
- 2_cyanoindene_cation_anharmonic_data/3697.31_0.0982823
- 2_cyanoindene_cation_anharmonic_data/3458.37_0.00379471
- 2_cyanoindene_cation_anharmonic_data/1916.45_0.0601585
- 2_cyanoindene_cation_anharmonic_data/1238.45_0.000235297
- 2_cyanoindene_cation_anharmonic_data/949.035_0.0404843
- 2_cyanoindene_cation_anharmonic_data/4106.91_0.000457690
- 2_cyanoindene_cation_anharmonic_data/3212.97_0.00313294
- 2_cyanoindene_cation_anharmonic_data/2344.36_0.0237253
- 2_cyanoindene_cation_anharmonic_data/4419.53_0.251410
- 2_cyanoindene_cation_anharmonic_data/759.045_0.132820
- 2_cyanoindene_cation_anharmonic_data/1568.27_0.0613882
- 2_cyanoindene_cation_anharmonic_data/2902.99_0.439155
- 2_cyanoindene_cation_anharmonic_data/1220.38_0.0481230
- 2_cyanoindene_cation_anharmonic_data/589.905_0.288659
- 2_cyanoindene_cation_anharmonic_data/3605.94_5.18200e-05
- 2_cyanoindene_cation_anharmonic_data/2432.86_0.00177808
- 2_cyanoindene_cation_anharmonic_data/3222.72_2.99779e-05
- 2_cyanoindene_cation_anharmonic_data/1442.21_0.0977051
- 2_cyanoindene_cation_anharmonic_data/1950.28_0.00138927
- 2_cyanoindene_cation_anharmonic_data/2338.83_0.147253
- 2_cyanoindene_cation_anharmonic_data/2000.51_4.96800e-05
- 2_cyanoindene_cation_anharmonic_data/2819.12_0.0499688
- 2_cyanoindene_cation_anharmonic_data/6132.54_0.0281741
- 2_cyanoindene_cation_anharmonic_data/2601.01_0.593836
- 2_cyanoindene_cation_anharmonic_data/3906.06_0.00240648
- 2_cyanoindene_cation_anharmonic_data/1636.33_3.41771
- 2_cyanoindene_cation_anharmonic_data/1982.24_0.908534
- 2_cyanoindene_cation_anharmonic_data/4498.09_0.00443887
- 2_cyanoindene_cation_anharmonic_data/3467.98_0.00509088
- 2_cyanoindene_cation_anharmonic_data/2137.36_0.000331046
- 2_cyanoindene_cation_anharmonic_data/2851.54_0.430324
- 2_cyanoindene_cation_anharmonic_data/2006.33_0.148303
- 2_cyanoindene_cation_anharmonic_data/5299.04_0.000274490
- 2_cyanoindene_cation_anharmonic_data/761.856_0.0713887
- 2_cyanoindene_cation_anharmonic_data/2651.79_0.00799112
- 2_cyanoindene_cation_anharmonic_data/2134.08_0.206077
- 2_cyanoindene_cation_anharmonic_data/2555.21_0.0243404
- 2_cyanoindene_cation_anharmonic_data/4690.33_0.0149736
- 2_cyanoindene_cation_anharmonic_data/2170.32_0.0463302
- 2_cyanoindene_cation_anharmonic_data/3152.01_0.00279281
- 2_cyanoindene_cation_anharmonic_data/1838.28_0.100840
- 2_cyanoindene_cation_anharmonic_data/2508.02_0.647693
- 2_cyanoindene_cation_anharmonic_data/2101.95_0.334719
- 2_cyanoindene_cation_anharmonic_data/1603.75_0.0183970
- 2_cyanoindene_cation_anharmonic_data/1919.30_0.0172452
- 2_cyanoindene_cation_anharmonic_data/4321.81_0.00648084
- 2_cyanoindene_cation_anharmonic_data/1273.03_0.00100277
[truncated: 925 more entries]
