# Supplementary material for: Vibrational and Electronic Spectroscopy of 2-Cyanoindene Cations
Source: ACS Earth Space Chem. 2024 Dec 16;9(1):134–45. doi: 10.1021/acsearthspacechem.4c00270 (PMC11744931; doi:10.1021/acsearthspacechem.4c00270)
Supplement: Supplementary file 2 — sp4c00270_si_002.zip [file sp4c00270_si_002.zip › 2_cyanoindene_cation_anharmonic_data/2585.85_0.0446532]

      2585.85
    0.0446532
 43  1  8  1
