# Supplementary material for: Vibrational and Electronic Spectroscopy of 2-Cyanoindene Cations
Source: ACS Earth Space Chem. 2024 Dec 16;9(1):134–45. doi: 10.1021/acsearthspacechem.4c00270 (PMC11744931; doi:10.1021/acsearthspacechem.4c00270)
Supplement: Supplementary file 2 — sp4c00270_si_002.zip [file sp4c00270_si_002.zip › 2_cyanoindene_cation_anharmonic_data/2203.81_0.00123292]

      2203.81
   0.00123292
 v1  v2 2v1    mode percent    intensity
 19  25   0           83.25               0.00
 10  35   0            7.83               0.00
 12  33   0            4.25               0.00
 13  33   0            1.33               0.00
 15  32   0            0.77               0.00
 20  25   0            0.60               0.00
 18  25   0            0.29               0.00
 11  35   0            0.29               0.00
 19  27   0            0.13               0.00
 18  27   0            0.12               0.00
 11  33   0            0.10               0.00
 14  33   0            0.09               0.00
 12  35   0            0.09               0.00
 16  33   0            0.08               0.00
 17  25   0            0.08               0.00
 23  27   0            0.06               0.00
 14  32   0            0.06               0.00
 16  25   0            0.05               0.00
 20  27   0            0.04               0.00
 14  29   0            0.04               0.00
 10  33   0            0.04               0.00
 13  32   0            0.03               0.00
 17  29   0            0.03               0.00
 24  27   0            0.03               0.00
 16  29   0            0.03               0.00
 13  35   0            0.02               0.00
 21  25   0            0.02               0.00
 15  25   0            0.02               0.00
 19  28   0            0.02               0.00
 10  32   0            0.01               0.00
 23  25   0            0.01               0.00
 14  25   0            0.01               0.00
 16  27   0            0.01               0.00
 16  35   0            0.01               0.00
 15  27   0            0.01               0.00
 17  33   0            0.01               0.00
 14  27   0            0.01               0.00
 12  32   0            0.01               0.00
 14  35   0            0.01               0.00
 21  27   0            0.01               0.00
 16  32   0            0.01               0.00
 13  27   0            0.01               0.00
 14  28   0            0.01               0.00
 20  28   0            0.01               0.00
 21  29   0            0.01               0.00
 19  22   0            0.01               0.00
 13  29   0            0.00               0.00
 10  39   0            0.00               0.00
 11  32   0            0.00               0.00
 18  28   0            0.00               0.00
 11  29   0            0.00               0.00
  9  39   0            0.00               0.00
 24  29   0            0.00               0.00
 12  28   0            0.00               0.00
 15  29   0            0.00               0.00
 21  28   0            0.00               0.00
 17  27   0            0.00               0.00
 23  28   0            0.00               0.00
  9  42   0            0.00               0.00
 21  32   0            0.00               0.00
 20  29   0            0.00               0.00
 15  35   0            0.00               0.00
 23  29   0            0.00               0.00
 15  28   0            0.00               0.00
 19  29   0            0.00               0.00
 13  28   0            0.00               0.00
  9  40   0            0.00               0.00
 24  25   0            0.00               0.00
 15  33   0            0.00               0.00
 18  33   0            0.00               0.00
 16  28   0            0.00               0.00
  9  35   0            0.00               0.00
 18  32   0            0.00               0.00
 22  23   0            0.00               0.00
 17  32   0            0.00               0.00
 24  28   0            0.00               0.00
 11  39   0            0.00               0.00
 12  29   0            0.00               0.00
 20  22   0            0.00               0.00
 21  22   0            0.00               0.00
 22  26   0            0.00               0.00
 19  26   0            0.00               0.00
 18  22   0            0.00               0.00
 22  24   0            0.00               0.00
 18  29   0            0.00               0.00
 20  32   0            0.00               0.00
 19  32   0            0.00               0.00
 17  28   0            0.00               0.00
 22  27   0            0.00               0.00
 15  31   0            0.00               0.00
 22  25   0            0.00               0.00
  9  33   0            0.00               0.00
 21  26   0            0.00               0.00
 19  23   0            0.00               0.00
 20  26   0            0.00               0.00
 18  26   0            0.00               0.00
 14  31   0            0.00               0.00
 22  28   0            0.00               0.00
  0   0  22            0.00               0.00
  0   0  23            0.00               0.00
 12  34   0            0.00               0.00
 17  26   0            0.00               0.00
 22  29   0            0.00               0.00
 14  26   0            0.00               0.00
 15  26   0            0.00               0.00
 16  26   0            0.00               0.00
 16  31   0            0.00               0.00
 13  31   0            0.00               0.00
 16  30   0            0.00               0.00
 10  31   0            0.00               0.00
 13  34   0            0.00               0.00
  0   0  24            0.00               0.00
 12  31   0            0.00               0.00
 20  23   0            0.00               0.00
  9  36   0            0.00               0.00
 23  26   0            0.00               0.00
 15  30   0            0.00               0.00
 21  31   0            0.00               0.00
 11  31   0            0.00               0.00
 21  23   0            0.00               0.00
 11  34   0            0.00               0.00
 15  34   0            0.00               0.00
 19  24   0            0.00               0.00
 14  34   0            0.00               0.00
 18  23   0            0.00               0.00
 17  30   0            0.00               0.00
 11  30   0            0.00               0.00
 19  30   0            0.00               0.00
 18  30   0            0.00               0.00
 10  38   0            0.00               0.00
 21  24   0            0.00               0.00
  9  38   0            0.00               0.00
  0   0  19            0.00               0.00
  9  34   0            0.00               0.00
 17  31   0            0.00               0.00
 14  30   0            0.00               0.00
 16  34   0            0.00               0.00
 12  30   0            0.00               0.00
 17  34   0            0.00               0.00
 11  36   0            0.00               0.00
 18  31   0            0.00               0.00
 24  26   0            0.00               0.00
 20  24   0            0.00               0.00
  9  37   0            0.00               0.00
 19  20   0            0.00               0.00
 21  30   0            0.00               0.00
 12  36   0            0.00               0.00
 13  30   0            0.00               0.00
 10  30   0            0.00               0.00
  9  41   0            0.00               0.00
 19  21   0            0.00               0.00
 11  38   0            0.00               0.00
  8   0   0            0.00               0.00
 11  37   0            0.00               0.00
  0   0  21            0.00               0.00
  0   0  20            0.00               0.00
 10  37   0            0.00               0.00
 23  24   0            0.00               0.00
 20  31   0            0.00               0.00
 18  21   0            0.00               0.00
 20  30   0            0.00               0.00
 10  34   0            0.00               0.00
 10  36   0            0.00               0.00
 20  21   0            0.00               0.00
 19  31   0            0.00               0.00
 13  36   0            0.00               0.00
 18  24   0            0.00               0.00
