# Supplementary material for: Vibrational and Electronic Spectroscopy of 2-Cyanoindene Cations
Source: ACS Earth Space Chem. 2024 Dec 16;9(1):134–45. doi: 10.1021/acsearthspacechem.4c00270 (PMC11744931; doi:10.1021/acsearthspacechem.4c00270)
Supplement: Supplementary file 2 — sp4c00270_si_002.zip [file sp4c00270_si_002.zip › 2_cyanoindene_cation_anharmonic_data/2867.09_0.370169]

      2867.09
     0.370169
 v1  v2 2v1    mode percent    intensity
 11  14   0           80.32               0.00
  0   0  12            8.63               0.00
 11  15   0            6.92               0.00
 10  16   0            1.99               0.00
 11  12   0            1.00               0.00
 11  13   0            0.24               0.00
 11  16   0            0.11               0.00
  9  18   0            0.11               0.00
 10  14   0            0.09               0.00
  0   0  13            0.09               0.00
 11  17   0            0.09               0.00
 12  13   0            0.08               0.00
 10  11   0            0.05               0.00
  7   0   0            0.05               0.01
 10  15   0            0.05               0.00
  9  17   0            0.05               0.00
 13  14   0            0.03               0.00
  0   0  14            0.03               0.00
  9  16   0            0.02               0.00
 13  15   0            0.02               0.00
  9  14   0            0.01               0.00
  0   0  10            0.01               0.00
 10  13   0            0.01               0.00
 12  15   0            0.00               0.00
  9  12   0            0.00               0.00
  9  11   0            0.00               0.00
  9  19   0            0.00               0.00
 10  17   0            0.00               0.00
  0   0   9            0.00               0.00
  9  10   0            0.00               0.00
  0   0  11            0.00               0.00
  9  15   0            0.00               0.00
 12  14   0            0.00               0.00
  6  46   0            0.00               0.00
  8  36   0            0.00               0.00
  8  34   0            0.00               0.00
  6  44   0            0.00               0.00
  5  47   0            0.00               0.00
  3   0   0            0.00               0.00
  8  30   0            0.00               0.00
  1   0   0            0.00               0.00
  5   0   0            0.00               0.00
 10  12   0            0.00               0.00
  6  48   0            0.00               0.00
  9  13   0            0.00               0.00
  4  47   0            0.00               0.00
  8  24   0            0.00               0.00
  1  47   0            0.00               0.00
  8  26   0            0.00               0.00
  8  23   0            0.00               0.00
  7  43   0            0.00               0.00
  4   0   0            0.00               0.00
  2   0   0            0.00               0.00
  8  21   0            0.00               0.00
  2  47   0            0.00               0.00
  8  31   0            0.00               0.00
  7  47   0            0.00               0.00
  3  47   0            0.00               0.00
  8  20   0            0.00               0.00
  6   0   0            0.00               0.00
  6  45   0            0.00               0.00
  7  48   0            0.00               0.00
  8  22   0            0.00               0.00
  8  35   0            0.00               0.00
  7  44   0            0.00               0.00
  6  47   0            0.00               0.00
  8  25   0            0.00               0.00
  7  45   0            0.00               0.00
  4  48   0            0.00               0.00
  5  45   0            0.00               0.00
  7  46   0            0.00               0.00
  5  48   0            0.00               0.00
  8  27   0            0.00               0.00
  8  32   0            0.00               0.00
  5  46   0            0.00               0.00
  2  46   0            0.00               0.00
  3  46   0            0.00               0.00
  3  48   0            0.00               0.00
  8  33   0            0.00               0.00
  2  48   0            0.00               0.00
  1  46   0            0.00               0.00
  4  46   0            0.00               0.00
  8  29   0            0.00               0.00
  1  48   0            0.00               0.00
  8  28   0            0.00               0.00
