# Supplementary material for: Vibrational and Electronic Spectroscopy of 2-Cyanoindene Cations
Source: ACS Earth Space Chem. 2024 Dec 16;9(1):134–45. doi: 10.1021/acsearthspacechem.4c00270 (PMC11744931; doi:10.1021/acsearthspacechem.4c00270)
Supplement: Supplementary file 2 — sp4c00270_si_002.zip [file sp4c00270_si_002.zip › 2_cyanoindene_cation_anharmonic_data/1827.85_1.00833]

      1827.85
      1.00833
 32  1 27  1
