# Supplementary material for: Vibrational and Electronic Spectroscopy of 2-Cyanoindene Cations
Source: ACS Earth Space Chem. 2024 Dec 16;9(1):134–45. doi: 10.1021/acsearthspacechem.4c00270 (PMC11744931; doi:10.1021/acsearthspacechem.4c00270)
Supplement: Supplementary file 2 — sp4c00270_si_002.zip [file sp4c00270_si_002.zip › 2_cyanoindene_cation_anharmonic_data/1575.60_0.0102199]

      1575.60
    0.0102199
 v1  v2 2v1    mode percent    intensity
 20  42   0           52.80               0.00
 21  42   0           41.12               0.00
 18  44   0            2.77               0.00
 19  42   0            1.88               0.00
 25  38   0            0.15               0.00
 20  44   0            0.13               0.00
 21  44   0            0.11               0.00
 12  46   0            0.10               0.00
 24  40   0            0.10               0.00
 25  37   0            0.08               0.00
 17  46   0            0.08               0.00
 17  44   0            0.08               0.00
 17  45   0            0.07               0.00
 15  46   0            0.05               0.00
 23  42   0            0.05               0.00
 14  45   0            0.05               0.00
 14  46   0            0.05               0.00
 15  45   0            0.05               0.00
 23  40   0            0.04               0.00
 16  46   0            0.03               0.00
 14  42   0            0.03               0.00
 19  44   0            0.02               0.00
 26  39   0            0.01               0.00
 13  45   0            0.01               0.00
 19  39   0            0.01               0.00
 20  45   0            0.01               0.00
 26  35   0            0.01               0.00
 21  45   0            0.01               0.00
 15  44   0            0.01               0.00
 21  39   0            0.01               0.00
 28  36   0            0.01               0.00
 23  44   0            0.01               0.00
 23  46   0            0.01               0.00
 20  39   0            0.00               0.00
 17  42   0            0.00               0.00
 12  48   0            0.00               0.00
  9  48   0            0.00               0.00
 34  35   0            0.00               0.00
 18  40   0            0.00               0.00
 18  39   0            0.00               0.00
 26  33   0            0.00               0.00
 16  42   0            0.00               0.00
 16  48   0            0.00               0.00
 31  32   0            0.00               0.00
 19  46   0            0.00               0.00
 11  46   0            0.00               0.00
 36  42   0            0.00               0.00
 10  48   0            0.00               0.00
 17  48   0            0.00               0.00
 17  40   0            0.00               0.00
 12  45   0            0.00               0.00
 28  38   0            0.00               0.00
 13  44   0            0.00               0.00
 33  34   0            0.00               0.00
 33   0   0            0.00               0.00
 14  44   0            0.00               0.00
 32  37   0            0.00               0.00
 32  43   0            0.00               0.00
 24  35   0            0.00               0.00
 27  36   0            0.00               0.00
 19  45   0            0.00               0.00
 32  38   0            0.00               0.00
 25  43   0            0.00               0.00
 30  42   0            0.00               0.00
 34  42   0            0.00               0.00
 10  46   0            0.00               0.00
 32  34   0            0.00               0.00
 24  44   0            0.00               0.00
 13  48   0            0.00               0.00
 20  48   0            0.00               0.00
 28  34   0            0.00               0.00
 31  33   0            0.00               0.00
 26  42   0            0.00               0.00
 29   0   0            0.00               0.00
 12  44   0            0.00               0.00
 31  42   0            0.00               0.00
 21  48   0            0.00               0.00
 32  36   0            0.00               0.00
 16  40   0            0.00               0.00
 32   0   0            0.00               0.00
 24  39   0            0.00               0.00
 28  43   0            0.00               0.00
 23  45   0            0.00               0.00
 19  40   0            0.00               0.00
 19  48   0            0.00               0.00
 24  46   0            0.00               0.00
 30  33   0            0.00               0.00
 29  38   0            0.00               0.00
 30  32   0            0.00               0.00
 31  35   0            0.00               0.00
 21  40   0            0.00               0.00
 37  42   0            0.00               0.00
 14  48   0            0.00               0.00
 29  37   0            0.00               0.00
 29  36   0            0.00               0.00
 15  42   0            0.00               0.00
 28   0   0            0.00               0.00
 22  38   0            0.00               0.00
 21  46   0            0.00               0.00
 22  43   0            0.00               0.00
 15  48   0            0.00               0.00
 23  48   0            0.00               0.00
 18  42   0            0.00               0.00
 27  37   0            0.00               0.00
 26  40   0            0.00               0.00
 30  39   0            0.00               0.00
 25  36   0            0.00               0.00
 22  41   0            0.00               0.00
 27  38   0            0.00               0.00
 23  39   0            0.00               0.00
 20  40   0            0.00               0.00
 27  34   0            0.00               0.00
 13  46   0            0.00               0.00
 35  38   0            0.00               0.00
 29  31   0            0.00               0.00
 11  45   0            0.00               0.00
 29  34   0            0.00               0.00
 32  47   0            0.00               0.00
 41  42   0            0.00               0.00
 28  31   0            0.00               0.00
 35  37   0            0.00               0.00
 26  46   0            0.00               0.00
 26  44   0            0.00               0.00
 11  48   0            0.00               0.00
 16  45   0            0.00               0.00
 18  46   0            0.00               0.00
 16  44   0            0.00               0.00
 29  47   0            0.00               0.00
 25  34   0            0.00               0.00
 24  42   0            0.00               0.00
 38  44   0            0.00               0.00
 26  48   0            0.00               0.00
 34  39   0            0.00               0.00
 34  46   0            0.00               0.00
 29  30   0            0.00               0.00
 25  47   0            0.00               0.00
 27   0   0            0.00               0.00
 28  37   0            0.00               0.00
 30  35   0            0.00               0.00
 33  38   0            0.00               0.00
 24  48   0            0.00               0.00
 42  47   0            0.00               0.00
 30  40   0            0.00               0.00
 34  40   0            0.00               0.00
 38  39   0            0.00               0.00
 18  48   0            0.00               0.00
 38  46   0            0.00               0.00
 35  36   0            0.00               0.00
 30  46   0            0.00               0.00
 34  45   0            0.00               0.00
 37  39   0            0.00               0.00
 22  47   0            0.00               0.00
 26  45   0            0.00               0.00
 43  46   0            0.00               0.00
 10  45   0            0.00               0.00
 43  44   0            0.00               0.00
 23  35   0            0.00               0.00
 31  39   0            0.00               0.00
 22  36   0            0.00               0.00
 32  41   0            0.00               0.00
 28  41   0            0.00               0.00
 28  47   0            0.00               0.00
 28  30   0            0.00               0.00
 18  45   0            0.00               0.00
 35  47   0            0.00               0.00
 20  46   0            0.00               0.00
 42  43   0            0.00               0.00
 30  44   0            0.00               0.00
 37  44   0            0.00               0.00
 38  45   0            0.00               0.00
 29  41   0            0.00               0.00
 35  43   0            0.00               0.00
 22   0   0            0.00               0.00
 37  46   0            0.00               0.00
 43  48   0            0.00               0.00
 44  47   0            0.00               0.00
 38  48   0            0.00               0.00
 39  43   0            0.00               0.00
 38  42   0            0.00               0.00
 31  46   0            0.00               0.00
 29  43   0            0.00               0.00
 31  44   0            0.00               0.00
 35  41   0            0.00               0.00
 27  47   0            0.00               0.00
 36  44   0            0.00               0.00
 43  45   0            0.00               0.00
 38  40   0            0.00               0.00
 39  47   0            0.00               0.00
 30  45   0            0.00               0.00
 41  48   0            0.00               0.00
 27  41   0            0.00               0.00
 31  40   0            0.00               0.00
 37  48   0            0.00               0.00
 45  47   0            0.00               0.00
 34  44   0            0.00               0.00
 41  46   0            0.00               0.00
 36  45   0            0.00               0.00
 22  42   0            0.00               0.00
 22  37   0            0.00               0.00
 33  36   0            0.00               0.00
 39   0   0            0.00               0.00
 22  40   0            0.00               0.00
 33  47   0            0.00               0.00
 40  41   0            0.00               0.00
 39  41   0            0.00               0.00
 47  48   0            0.00               0.00
 31  48   0            0.00               0.00
 41  44   0            0.00               0.00
 31  45   0            0.00               0.00
 33  43   0            0.00               0.00
 27  43   0            0.00               0.00
 46  47   0            0.00               0.00
 30  48   0            0.00               0.00
 40  47   0            0.00               0.00
 22  44   0            0.00               0.00
 36  48   0            0.00               0.00
 26  38   0            0.00               0.00
 34  48   0            0.00               0.00
 22  46   0            0.00               0.00
 41  45   0            0.00               0.00
 25   0   0            0.00               0.00
 25  41   0            0.00               0.00
 37  40   0            0.00               0.00
 46   0   0            0.00               0.00
 37  45   0            0.00               0.00
 33  41   0            0.00               0.00
 36  46   0            0.00               0.00
 26  37   0            0.00               0.00
 40  43   0            0.00               0.00
 40   0   0            0.00               0.00
 33  37   0            0.00               0.00
 42   0   0            0.00               0.00
 44   0   0            0.00               0.00
 22  39   0            0.00               0.00
 22  45   0            0.00               0.00
 20  41   0            0.00               0.00
 25  39   0            0.00               0.00
 36  39   0            0.00               0.00
 23  41   0            0.00               0.00
 32  35   0            0.00               0.00
 21  41   0            0.00               0.00
 45   0   0            0.00               0.00
  9   0   0            0.00               0.00
 23  43   0            0.00               0.00
 32  33   0            0.00               0.00
 10   0   0            0.00               0.00
 23  38   0            0.00               0.00
 22  48   0            0.00               0.00
 25  35   0            0.00               0.00
  0   0  32            0.00               0.00
 25  33   0            0.00               0.00
  0   0  31            0.00               0.00
 24  45   0            0.00               0.00
 25  42   0            0.00               0.00
 26  36   0            0.00               0.00
  0   0  33            0.00               0.00
 31  37   0            0.00               0.00
 31  43   0            0.00               0.00
 26  43   0            0.00               0.00
 31  38   0            0.00               0.00
 22  35   0            0.00               0.00
 31  34   0            0.00               0.00
 19  41   0            0.00               0.00
 28  32   0            0.00               0.00
 31  36   0            0.00               0.00
 30  31   0            0.00               0.00
 29  32   0            0.00               0.00
  0   0  34            0.00               0.00
 28  35   0            0.00               0.00
 11   0   0            0.00               0.00
 32  42   0            0.00               0.00
 28  39   0            0.00               0.00
 23  47   0            0.00               0.00
 31   0   0            0.00               0.00
 28  42   0            0.00               0.00
 23  36   0            0.00               0.00
 29  33   0            0.00               0.00
 18  43   0            0.00               0.00
 27  35   0            0.00               0.00
 32  46   0            0.00               0.00
 11  47   0            0.00               0.00
 25  46   0            0.00               0.00
 13   0   0            0.00               0.00
 28  33   0            0.00               0.00
 32  40   0            0.00               0.00
 23   0   0            0.00               0.00
 23  37   0            0.00               0.00
 31  47   0            0.00               0.00
 12  47   0            0.00               0.00
 25  48   0            0.00               0.00
 12   0   0            0.00               0.00
 33  42   0            0.00               0.00
 25  44   0            0.00               0.00
 26  47   0            0.00               0.00
 13  47   0            0.00               0.00
 20  43   0            0.00               0.00
 36  40   0            0.00               0.00
 33  39   0            0.00               0.00
 48   0   0            0.00               0.00
 19  43   0            0.00               0.00
 14   0   0            0.00               0.00
 32  44   0            0.00               0.00
 35  42   0            0.00               0.00
 17  41   0            0.00               0.00
 16  43   0            0.00               0.00
  0   0  35            0.00               0.00
 30  43   0            0.00               0.00
 26  34   0            0.00               0.00
 30  37   0            0.00               0.00
 29  35   0            0.00               0.00
 27  39   0            0.00               0.00
 16  41   0            0.00               0.00
 35  46   0            0.00               0.00
 28  46   0            0.00               0.00
 14  41   0            0.00               0.00
 29  42   0            0.00               0.00
 27  42   0            0.00               0.00
 18  38   0            0.00               0.00
 19  38   0            0.00               0.00
 30  38   0            0.00               0.00
 25  40   0            0.00               0.00
 28  40   0            0.00               0.00
 32  48   0            0.00               0.00
 25  45   0            0.00               0.00
 30  36   0            0.00               0.00
 29  39   0            0.00               0.00
 21  38   0            0.00               0.00
 31  41   0            0.00               0.00
 27  33   0            0.00               0.00
 14  43   0            0.00               0.00
  0   0  42            0.00               0.00
 32  39   0            0.00               0.00
 16  47   0            0.00               0.00
 14  47   0            0.00               0.00
 27  44   0            0.00               0.00
 27  40   0            0.00               0.00
 20  38   0            0.00               0.00
 24  41   0            0.00               0.00
 32  45   0            0.00               0.00
 33  44   0            0.00               0.00
 15  47   0            0.00               0.00
 24  38   0            0.00               0.00
 33  35   0            0.00               0.00
 35  39   0            0.00               0.00
 28  44   0            0.00               0.00
 35  40   0            0.00               0.00
 19  47   0            0.00               0.00
 21  37   0            0.00               0.00
 34   0   0            0.00               0.00
 19  36   0            0.00               0.00
 30   0   0            0.00               0.00
 15   0   0            0.00               0.00
 26  41   0            0.00               0.00
 39  44   0            0.00               0.00
 35  45   0            0.00               0.00
 21  47   0            0.00               0.00
 35  44   0            0.00               0.00
  0   0  30            0.00               0.00
 40  42   0            0.00               0.00
 19  37   0            0.00               0.00
 29  44   0            0.00               0.00
 39  42   0            0.00               0.00
 20  37   0            0.00               0.00
 34  36   0            0.00               0.00
 20  47   0            0.00               0.00
 29  46   0            0.00               0.00
 38   0   0            0.00               0.00
 24  37   0            0.00               0.00
 44  46   0            0.00               0.00
 33  46   0            0.00               0.00
 34  38   0            0.00               0.00
 35  48   0            0.00               0.00
 29  45   0            0.00               0.00
 13  43   0            0.00               0.00
 40  46   0            0.00               0.00
 37   0   0            0.00               0.00
 36   0   0            0.00               0.00
 21  43   0            0.00               0.00
 27  46   0            0.00               0.00
 17  43   0            0.00               0.00
 29  40   0            0.00               0.00
 30  47   0            0.00               0.00
 45  46   0            0.00               0.00
 27  45   0            0.00               0.00
 26   0   0            0.00               0.00
 30  41   0            0.00               0.00
 18  47   0            0.00               0.00
 12  43   0            0.00               0.00
 17   0   0            0.00               0.00
 37  41   0            0.00               0.00
 33  40   0            0.00               0.00
 46  48   0            0.00               0.00
 40  48   0            0.00               0.00
 44  45   0            0.00               0.00
 19   0   0            0.00               0.00
 42  46   0            0.00               0.00
 34  41   0            0.00               0.00
 18  41   0            0.00               0.00
 17  47   0            0.00               0.00
 39  46   0            0.00               0.00
 34  43   0            0.00               0.00
 39  45   0            0.00               0.00
 36  41   0            0.00               0.00
 42  44   0            0.00               0.00
 42  45   0            0.00               0.00
 29  48   0            0.00               0.00
 28  45   0            0.00               0.00
  0   0  39            0.00               0.00
 27  48   0            0.00               0.00
 42  48   0            0.00               0.00
 37  38   0            0.00               0.00
 39  48   0            0.00               0.00
  0   0  38            0.00               0.00
 44  48   0            0.00               0.00
  0   0  41            0.00               0.00
 16   0   0            0.00               0.00
 20  36   0            0.00               0.00
 34  37   0            0.00               0.00
 40  45   0            0.00               0.00
 18  37   0            0.00               0.00
 21   0   0            0.00               0.00
  0   0  44            0.00               0.00
 35   0   0            0.00               0.00
 15  43   0            0.00               0.00
 15  41   0            0.00               0.00
 45  48   0            0.00               0.00
 37  43   0            0.00               0.00
  0   0  48            0.00               0.00
 10  47   0            0.00               0.00
 24  47   0            0.00               0.00
  0   0  36            0.00               0.00
 28  48   0            0.00               0.00
 38  43   0            0.00               0.00
  0   0  45            0.00               0.00
 24   0   0            0.00               0.00
 41  43   0            0.00               0.00
  0   0  47            0.00               0.00
 34  47   0            0.00               0.00
  0   0  40            0.00               0.00
 41  47   0            0.00               0.00
 38  47   0            0.00               0.00
 40  44   0            0.00               0.00
 38  41   0            0.00               0.00
  0   0  37            0.00               0.00
 41   0   0            0.00               0.00
 36  43   0            0.00               0.00
 39  40   0            0.00               0.00
 43  47   0            0.00               0.00
 36  47   0            0.00               0.00
 24  43   0            0.00               0.00
 18   0   0            0.00               0.00
  0   0  46            0.00               0.00
 36  38   0            0.00               0.00
 24  36   0            0.00               0.00
 21  36   0            0.00               0.00
 43   0   0            0.00               0.00
 20   0   0            0.00               0.00
 47   0   0            0.00               0.00
 30  34   0            0.00               0.00
  0   0  43            0.00               0.00
 33  48   0            0.00               0.00
 37  47   0            0.00               0.00
 33  45   0            0.00               0.00
 36  37   0            0.00               0.00
